# Supplementary material for: Exosomes derived from mesenchymal stem cells enhance radiotherapy-induced cell death in tumor and metastatic tumor foci
Source: Mol Cancer. 2018 Aug 15;17:122. doi: 10.1186/s12943-018-0867-0 (PMC6094906; doi:10.1186/s12943-018-0867-0)
Supplement: Supplementary file 1 — Significant biological process terms from REVIGO (Reduce + visualize gene ontology). (XLS 51 kb) [file 12943_2018_867_MOESM1_ESM.xls]

## Sheet: Common GO Terms
term_ID	description	frequency	log10.p.value	uniqueness	dispensability	Uniprot	GeneNames
GO:0009605	response to external stimulus	0.04459	-2.6547	0.945	0	P62736,P05556,P02751,P23528,P04264,P16949,P02749,P02768,P02765,P01023	ACTA2,ITGB1,FN1,CFL1,KRT1,STMN1,APOH,ALB,AHSG,A2M
GO:0007161	calcium-independent cell-matrix adhesion	9e-05	-3.3814	0.969	0	P05556,P02751	ITGB1,FN1
GO:0016192	vesicle-mediated transport	0.03273	-4.2916	0.897	0	P05556,P02751,P23528,P02768,P02765,Q08431,P01023	ITGB1,FN1,CFL1,ALB,AHSG,MFGE8,A2M
GO:0072358	cardiovascular system development	0.02258	-4.8928	0.669	0	P62736,P05556,P02751,P04264,P02749,Q08431	ACTA2,ITGB1,FN1,KRT1,APOH,MFGE8
GO:0000281	mitotic cytokinesis	0.00079	-2.6146	0.913	0.017	P23528,P16949	CFL1,STMN1
GO:0034392	negative regulation of smooth muscle cell apoptotic process	9e-05	-2.0675	0.848	0.053	P02749	APOH
GO:0048518	positive regulation of biological process	0.28712	-2.4344	0.918	0.148	P62736,P05556,P02751,P49006,P23528,P04264,P16949,P02749,P02768,P02765,Q08431,P01023	ACTA2,ITGB1,FN1,MARCKSL1,CFL1,KRT1,STMN1,APOH,ALB,AHSG,MFGE8,A2M
GO:0046010	positive regulation of circadian sleep/wake cycle, non-REM sleep	3e-05	-2.0675	0.715	0.228	P02768	ALB
GO:0002576	platelet degranulation	0.00105	-4.2882	0.85	0.295	P02751,P23528,P02768,P01023	FN1,CFL1,ALB,A2M
GO:0051659	maintenance of mitochondrion location	2e-05	-2.0675	0.809	0.298	P02768	ALB
GO:0030168	platelet activation	0.00402	-4.5591	0.6	0.345	P02751,P23528,P02768,P01023	FN1,CFL1,ALB,A2M
GO:0032594	protein transport within lipid bilayer	0.00023	-2.0872	0.836	0.362	P05556	ITGB1
GO:0035850	epithelial cell differentiation involved in kidney development	0.00087	-2.2878	0.681	0.386	P62736	ACTA2
GO:0001895	retina homeostasis	0.00095	-2.8555	0.726	0.388	P04264,P02768	KRT1,ALB
GO:0048813	dendrite morphogenesis	0.00242	-3.0637	0.65	0.426	P05556,P23528	ITGB1,CFL1

## Sheet: Terms MSC
term_ID	description	frequency	log10.p.value	uniqueness	dispensability	Uniprot	GeneNames
GO:0019061	uncoating of virus	1e-05	-2.0675	0.924	0	P62937	PPIA
GO:0042060	wound healing	0.01314	-4.8508	0.903	0	P05556,P23528,P08123,P02751,P13987,P62937,P04264,P02768,P01023,P60709,P02749	ITGB1,CFL1,COL1A2,FN1,CD59,PPIA,KRT1,ALB,A2M,ACTB,APOH
GO:0050817	coagulation	0.00929	-5.5607	0.818	0	P05556,P23528,P08123,P02751,P13987,P62937,P04264,P02768,P01023,P60709,P02749	ITGB1,CFL1,COL1A2,FN1,CD59,PPIA,KRT1,ALB,A2M,ACTB,APOH
GO:2000258	negative regulation of protein activation cascade	0.00026	-2.8441	0.795	0.063	P13987,P01023	CD59,A2M
GO:0071496	cellular response to external stimulus	0.00549	-2.0375	0.921	0.083	P05556,P11142,P02768	ITGB1,HSPA8,ALB
GO:0002253	activation of immune response	0.01043	-2.4184	0.851	0.152	P23528,P13987,P04264,P01023,P60709,Q14699	CFL1,CD59,KRT1,A2M,ACTB,RFTN1
GO:0045807	positive regulation of endocytosis	0.00191	-2.1599	0.679	0.164	P05556,P02765,Q08431	ITGB1,AHSG,MFGE8
GO:1900076	regulation of cellular response to insulin stimulus	0.00133	-2.2231	0.818	0.174	P29966,P02765	MARCKS,AHSG
GO:0007356	thorax and anterior abdomen determination	2e-05	-2.0675	0.817	0.209	P80723	BASP1
GO:0043062	extracellular structure organization	0.00709	-2.081	0.815	0.327	P05556,P08123,P02751,P11142,P01023	ITGB1,COL1A2,FN1,HSPA8,A2M
GO:0060485	mesenchyme development	0.00581	-2.2688	0.746	0.327	P62736,P23528,P80723	ACTA2,CFL1,BASP1
GO:0007599	hemostasis	0.0092	-5.5421	0.77	0.343	P05556,P23528,P08123,P02751,P13987,P62937,P04264,P02768,P01023,P60709,P02749	ITGB1,CFL1,COL1A2,FN1,CD59,PPIA,KRT1,ALB,A2M,ACTB,APOH
GO:1902904	negative regulation of fibril organization	1e-05	-2.0675	0.79	0.356	P11142	HSPA8
GO:0043069	negative regulation of programmed cell death	0.01726	-2.2833	0.777	0.365	P05556,P23528,P02751,P13987,P02768,P02749	ITGB1,CFL1,FN1,CD59,ALB,APOH
GO:0044765	single-organism transport	0.13545	-2.0844	0.876	0.367	P05556,P23528,P29966,P02751,P13987,P62937,P11142,P02768,P01023,P60709,P02749,P02765,Q14699,Q08431	ITGB1,CFL1,MARCKS,FN1,CD59,PPIA,HSPA8,ALB,A2M,ACTB,APOH,AHSG,RFTN1,MFGE8
GO:2001076	positive regulation of metanephric ureteric bud development	2e-05	-2.0675	0.722	0.384	P80723	BASP1
GO:0050776	regulation of immune response	0.20571	-2.8348	0.827	0.395	P05556,P23528,P08123,P13987,P04264,P01023,P60709,Q14699	ITGB1,CFL1,COL1A2,CD59,KRT1,A2M,ACTB,RFTN1
GO:0048858	cell projection morphogenesis	0.01861	-2.2644	0.636	0.418	P05556,P23528,P29966,P02751,P16949,P11142,P60709	ITGB1,CFL1,MARCKS,FN1,STMN1,HSPA8,ACTB
GO:0002921	negative regulation of humoral immune response	0.00028	-2.7214	0.836	0.438	P13987,P01023	CD59,A2M
GO:0072318	clathrin coat disassembly	0.00024	-2.0675	0.799	0.453	P11142	HSPA8

## Sheet: Terms activated MSC
term_ID	description	frequency	log10.p.value	uniqueness	dispensability	Uniprot	GeneNames
GO:0050878	regulation of body fluid levels	0.01269	-6.1158	0.748	0	P05556,P02751,P07355,P23528,P04264,P62873,P02749,P60953,P07996,P26006,P02768,P01023,P08758	ITGB1,FN1,ANXA2,CFL1,KRT1,GNB1,APOH,CDC42,THBS1,ITGA3,ALB,A2M,ANXA5
GO:0051674	localization of cell	0.0257	-4.3737	0.919	0	P05556,P02751,P26038,P23528,P02749,P35222,P60953,Q9H299,P07996,P26006,P04083,P08758,P04216	ITGB1,FN1,MSN,CFL1,APOH,CTNNB1,CDC42,SH3BGRL3,THBS1,ITGA3,ANXA1,ANXA5,THY1
GO:0018149	peptide cross-linking	0.00099	-3.2258	0.938	0	P02751,P07996,P04083	FN1,THBS1,ANXA1
GO:0032501	multicellular organismal process	0.15657	-3.071	0.995	0	P62736,P05556,P02751,P35527,P07355,P21589,P60174,P26038,P23528,P04264,P16949,P62873,P02749,P35222,P60953,Q9H299,P07996,P26006,P02768,P02765,P04083,Q08431,P01023,P08758,P04216	ACTA2,ITGB1,FN1,KRT9,ANXA2,NT5E,TPI1,MSN,CFL1,KRT1,STMN1,GNB1,APOH,CTNNB1,CDC42,SH3BGRL3,THBS1,ITGA3,ALB,AHSG,ANXA1,MFGE8,A2M,ANXA5,THY1
GO:0022610	biological adhesion	0.02826	-2.5344	0.995	0	P05556,P02751,P21589,P26038,P35222,P60953,P07996,P26006,P04083,Q08431,P04216	ITGB1,FN1,NT5E,MSN,CTNNB1,CDC42,THBS1,ITGA3,ANXA1,MFGE8,THY1
GO:0071697	ectodermal placode morphogenesis	0.00052	-3.4062	0.785	0.016	P35222,P60953	CTNNB1,CDC42
GO:0007159	leukocyte cell-cell adhesion	0.00106	-3.9297	0.915	0.017	P05556,P21589,P26038,P35222,P60953,P04083,P04216	ITGB1,NT5E,MSN,CTNNB1,CDC42,ANXA1,THY1
GO:0016265	death	0.04501	-2.8343	0.967	0.025	P05556,P02751,P23528,P62873,P02749,P35222,P60953,P07996,P02768,P04083,P08758,P69905	ITGB1,FN1,CFL1,GNB1,APOH,CTNNB1,CDC42,THBS1,ALB,ANXA1,ANXA5,HBA1
GO:0035088	establishment or maintenance of apical/basal cell polarity	0.00042	-2.0922	0.924	0.028	P26038,P60953	MSN,CDC42
GO:0048585	negative regulation of response to stimulus	0.02501	-5.0985	0.832	0.081	P05556,P07355,P21589,P04264,P02749,P35222,P60953,P07996,P26006,P02765,P04083,P01023,P08758,P04216	ITGB1,ANXA2,NT5E,KRT1,APOH,CTNNB1,CDC42,THBS1,ITGA3,AHSG,ANXA1,A2M,ANXA5,THY1
GO:0071241	cellular response to inorganic substance	0.00255	-3.0727	0.878	0.082	P02751,P35222,P07996,P08758	FN1,CTNNB1,THBS1,ANXA5
GO:0010942	positive regulation of cell death	0.01003	-3.5404	0.774	0.085	P05556,P35222,P60953,P07996,P04083,P08758,P69905	ITGB1,CTNNB1,CDC42,THBS1,ANXA1,ANXA5,HBA1
GO:0045216	cell-cell junction organization	0.00424	-2.8006	0.854	0.086	P05556,P35222,P60953,P07996,P04216	ITGB1,CTNNB1,CDC42,THBS1,THY1
GO:0009719	response to endogenous stimulus	0.03718	-3.4658	0.969	0.113	P05556,P02751,P07355,P26038,P23528,P62873,P35222,P07996,P26006,P02765,P04083,Q08431,P08758	ITGB1,FN1,ANXA2,MSN,CFL1,GNB1,CTNNB1,THBS1,ITGA3,AHSG,ANXA1,MFGE8,ANXA5
GO:0045834	positive regulation of lipid metabolic process	0.00215	-3.5333	0.864	0.166	P21589,P02749,P60953,P04083	NT5E,APOH,CDC42,ANXA1
GO:0032886	regulation of microtubule-based process	0.00307	-2.3267	0.853	0.169	P16949,P35222,P60953	STMN1,CTNNB1,CDC42
GO:0050678	regulation of epithelial cell proliferation	0.00583	-2.3837	0.836	0.181	P02749,P35222,P60953,P07996	APOH,CTNNB1,CDC42,THBS1
GO:0050865	regulation of cell activation	0.00901	-2.0679	0.818	0.189	P35222,P60953,P07996,P04083,P04216	CTNNB1,CDC42,THBS1,ANXA1,THY1
GO:1903034	regulation of response to wounding	0.00824	-3.3769	0.902	0.23	P07355,P21589,P04264,P02749,P07996,P02765,P04083,P01023,P08758	ANXA2,NT5E,KRT1,APOH,THBS1,AHSG,ANXA1,A2M,ANXA5
GO:0051291	protein heterooligomerization	0.00251	-2.3267	0.881	0.32	P07355,P35222,P69905	ANXA2,CTNNB1,HBA1
GO:0090132	epithelium migration	0.00363	-3.0503	0.806	0.322	P05556,P02749,Q9H299,P07996,P26006	ITGB1,APOH,SH3BGRL3,THBS1,ITGA3
GO:0015711	organic anion transport	0.00945	-2.3522	0.88	0.324	P07996,P02768,P04083,Q15758,P69905	THBS1,ALB,ANXA1,SLC1A5,HBA1
GO:0010646	regulation of cell communication	0.0657	-2.0555	0.808	0.338	P05556,P02751,P07355,P62873,P35222,P60953,P07996,P26006,P02765,P04083,P01023,P08758,P04216	ITGB1,FN1,ANXA2,GNB1,CTNNB1,CDC42,THBS1,ITGA3,AHSG,ANXA1,A2M,ANXA5,THY1
GO:0023051	regulation of signaling	0.0657	-2.0687	0.906	0.341	P05556,P02751,P07355,P62873,P35222,P60953,P07996,P26006,P02765,P04083,P01023,P08758,P04216	ITGB1,FN1,ANXA2,GNB1,CTNNB1,CDC42,THBS1,ITGA3,AHSG,ANXA1,A2M,ANXA5,THY1
GO:0043588	skin development	0.00701	-2.6923	0.72	0.344	P35527,P04264,P35222,P60953,P26006,P04083	KRT9,KRT1,CTNNB1,CDC42,ITGA3,ANXA1
GO:0030198	extracellular matrix organization	0.00708	-2.1385	0.856	0.352	P05556,P02751,P07355,P07996,P26006,P01023	ITGB1,FN1,ANXA2,THBS1,ITGA3,A2M
GO:0031340	positive regulation of vesicle fusion	0.00033	-3.4062	0.721	0.357	P07355,P04083	ANXA2,ANXA1
GO:0048589	developmental growth	0.00781	-2.276	0.783	0.362	P05556,P02751,P60953,P07996,P04083	ITGB1,FN1,CDC42,THBS1,ANXA1
GO:0002040	sprouting angiogenesis	0.00117	-3.3193	0.728	0.37	P05556,P60953,P07996	ITGB1,CDC42,THBS1
GO:0022411	cellular component disassembly	0.00713	-2.033	0.856	0.37	P02751,P23528,P16949,P35222,Q9H299,P01023,P08758	FN1,CFL1,STMN1,CTNNB1,SH3BGRL3,A2M,ANXA5
GO:0032504	multicellular organism reproduction	0.01886	-2.3136	0.799	0.375	P05556,P35527,P35222,P26006,P04083	ITGB1,KRT9,CTNNB1,ITGA3,ANXA1
GO:0032879	regulation of localization	0.0433	-2.3087	0.864	0.397	P05556,P02751,P07355,P26038,P16949,P02749,P35222,P60953,Q9H299,P07996,P26006,P02765,P04083,Q08431,P08758,P04216	ITGB1,FN1,ANXA2,MSN,STMN1,APOH,CTNNB1,CDC42,SH3BGRL3,THBS1,ITGA3,AHSG,ANXA1,MFGE8,ANXA5,THY1
GO:0051058	negative regulation of small GTPase mediated signal transduction	0.00082	-2.1683	0.785	0.416	P05556,P26006	ITGB1,ITGA3
GO:0031016	pancreas development	0.00197	-2.346	0.745	0.431	P35222,P04083	CTNNB1,ANXA1
GO:0048545	response to steroid hormone	0.01316	-3.0581	0.897	0.433	P02751,P26038,P35222,P07996,P04083,Q08431	FN1,MSN,CTNNB1,THBS1,ANXA1,MFGE8
GO:0072006	nephron development	0.00237	-2.1719	0.724	0.439	P62736,P35222,P26006	ACTA2,CTNNB1,ITGA3
GO:0002520	immune system development	0.01845	-2.0679	0.705	0.467	P05556,P07355,P35222,P60953,P04083	ITGB1,ANXA2,CTNNB1,CDC42,ANXA1
GO:0030323	respiratory tube development	0.00585	-2.2086	0.705	0.478	P35222,P60953,P26006	CTNNB1,CDC42,ITGA3
GO:2000145	regulation of cell motility	0.01154	-2.6238	0.745	0.481	P05556,P02751,P26038,P02749,Q9H299,P07996,P26006,P04083,P08758,P04216	ITGB1,FN1,MSN,APOH,SH3BGRL3,THBS1,ITGA3,ANXA1,ANXA5,THY1
GO:0048729	tissue morphogenesis	0.01464	-3.0425	0.707	0.482	P62736,P05556,P26038,P23528,P35222,P60953,P26006,P04216	ACTA2,ITGB1,MSN,CFL1,CTNNB1,CDC42,ITGA3,THY1
GO:0006909	phagocytosis	0.00545	-2.1652	0.893	0.5	P23528,P60953,P07996,P02765,P04083,Q08431	CFL1,CDC42,THBS1,AHSG,ANXA1,MFGE8
